# Supplementary material for: Tiller Angle Control 1 Is Essential for the Dynamic Changes in Plant Architecture in Rice
Source: Int J Mol Sci. 2022 Apr 30;23(9):4997. doi: 10.3390/ijms23094997 (PMC9105778; doi:10.3390/ijms23094997)
Supplement: Supplementary file 1 [file ijms-23-04997-s001.zip]

Archive with 2 entries (2 files):
- 2-Supplementary Materials.pdf
- Supplementary-Table S3.xlsx
